# Supplementary material for: Deciphering the Dual Role of Heligmosomoides polygyrus Antigens in Macrophage Modulation and Breast Cancer Cell Growth
Source: Vet Sci. 2024 Feb 3;11(2):69. doi: 10.3390/vetsci11020069 (PMC10891978; doi:10.3390/vetsci11020069)
Supplement: Supplementary file 1 [file vetsci-11-00069-s001.zip]

Archive with 1 entries (1 files):
- vetsci-2773644-supplementary.pdf
